# Supplementary material for: An inflammatory cytokine signature predicts IgA nephropathy severity and progression
Source: MedComm (2020). 2024 Nov 3;5(11):e783. doi: 10.1002/mco2.783 (PMC11531656; doi:10.1002/mco2.783)
Supplement: Supplementary file 2 — SUPPORTING INFORMATION [file MCO2-5-e783-s002.xlsx]

## Sheet: Sheet1
Supplementary Table S1: The top 30 differentially expressed genes in cell types identified by scRNA-seq.
p_val	avg_log2FC	pct.1	pct.2	p_val_adj	cluster	gene
0	4.4194	0.766	0.03	0	Endo	EMCN
0	4.16621	0.718	0.03	0	Endo	LDB2
0	4.04668	0.728	0.017	0	Endo	FLT1
0	3.96682	0.703	0.014	0	Endo	PTPRB
0	3.80645	0.728	0.05	0	Endo	MEIS2
0	3.74507	0.774	0.113	0	Endo	EPAS1
0	3.31464	0.592	0.024	0	Endo	SLCO2A1
0	3.22234	0.475	0.014	0	Endo	PLAT
0	3.10549	0.672	0.107	0	Endo	ZEB1
0	2.97964	0.653	0.016	0	Endo	PECAM1
0	2.93384	0.339	0.016	0	Endo	RNASE1
0	2.91625	0.546	0.009	0	Endo	TEK
0	2.86928	0.431	0.031	0	Endo	SH3RF3
0	2.7823	0.542	0.022	0	Endo	EGFL7
0	2.66942	0.603	0.056	0	Endo	NOSTRIN
0	2.61527	0.481	0.045	0	Endo	A2M
0	2.58667	0.45	0.016	0	Endo	RAPGEF4
1.29e-293	2.89815	0.498	0.055	3.18e-289	Endo	ST6GALNAC3
4.02e-281	4.04993	0.782	0.196	9.91e-277	Endo	PLPP1
2.48e-267	2.87426	0.444	0.048	6.11e-263	Endo	ELMO1
1.14e-262	2.60759	0.533	0.077	2.82e-258	Endo	TCF4
5.92e-216	2.7572	0.366	0.04	1.46e-211	Endo	IFI27
4.28e-207	2.62651	0.448	0.066	1.06e-202	Endo	SNED1
1.85e-177	2.55387	0.439	0.073	4.55e-173	Endo	TMTC1
1.02e-169	3.50088	0.508	0.111	2.52e-165	Endo	IGFBP5
9.81e-165	3.15825	0.657	0.206	2.42e-160	Endo	TIMP3
2.14e-160	2.6527	0.607	0.178	5.28e-156	Endo	ASAP1
1.58e-138	2.55253	0.383	0.072	3.9e-134	Endo	KALRN
1.02e-79	2.55821	0.481	0.181	2.51e-75	Endo	ARHGAP26
5.66e-49	2.61763	0.607	0.415	1.4e-44	Endo	SYNE1
0	4.38571	0.779	0.027	0	Mes	ACTA2
0	3.81203	0.827	0.01	0	Mes	MYH11
0	2.81702	0.413	0.008	0	Mes	KCNAB1
1.8e-267	3.30983	0.413	0.01	4.43e-263	Mes	NTRK3
4.2e-225	4.14259	0.702	0.042	1.04e-220	Mes	TAGLN
3.03e-207	2.43529	0.596	0.032	7.46e-203	Mes	TPM2
2.57e-181	3.50373	0.596	0.037	6.34e-177	Mes	RGS5
9.23e-170	3.67139	0.827	0.083	2.28e-165	Mes	SPARCL1
1.19e-156	2.3972	0.702	0.059	2.93e-152	Mes	A2M
5.59e-155	2.88183	0.298	0.009	1.38e-150	Mes	HPSE2
1.13e-137	2.4621	0.673	0.065	2.79e-133	Mes	LBH
3.41e-132	3.17423	0.702	0.075	8.42e-128	Mes	MYL9
4.41e-96	2.33109	0.442	0.037	1.09e-91	Mes	EBF1
5.08e-92	2.93143	0.548	0.06	1.25e-87	Mes	SLIT3
6.63e-87	2.47504	0.548	0.065	1.64e-82	Mes	LGALS1
1.76e-81	2.91939	0.26	0.015	4.34e-77	Mes	PDZRN4
2.49e-74	2.29769	0.558	0.078	6.14e-70	Mes	MGP
5.76e-73	2.79952	0.894	0.256	1.42e-68	Mes	CALD1
6.44e-72	2.50753	0.192	0.009	1.59e-67	Mes	GRID2
2.33e-67	3.96112	0.769	0.187	5.74e-63	Mes	ADIRF
1.53e-66	2.78	0.433	0.051	3.78e-62	Mes	LHFPL6
9.75e-62	2.5711	0.317	0.03	2.41e-57	Mes	ATP10A
5.81e-43	4.06306	0.375	0.061	1.43e-38	Mes	CACNA1C
4.31e-38	2.37648	0.298	0.042	1.06e-33	Mes	KCNMA1
1.59e-35	2.36351	0.452	0.1	3.93e-31	Mes	PDE3A
4.73e-18	2.32504	0.529	0.236	1.17e-13	Mes	ZFHX3
6.61e-17	2.50633	0.298	0.085	1.63e-12	Mes	KALRN
3.68e-15	3.30321	0.26	0.072	9.07e-11	Mes	NRXN3
1.74e-13	2.45737	0.308	0.108	4.29e-09	Mes	DMD
9.43e-08	2.59153	0.49	0.314	0.0023267	Mes	PRKG1
0	5.7203	0.966	0.033	0	Podo	PTPRO
0	5.54764	0.697	0.022	0	Podo	PTPRQ
0	5.05349	0.947	0.07	0	Podo	PLA2R1
0	5.01041	0.923	0.019	0	Podo	NPHS2
0	4.66861	0.966	0.049	0	Podo	CLIC5
0	4.556	0.793	0.061	0	Podo	ST6GALNAC3
0	4.40118	0.913	0.017	0	Podo	FGF1
0	4.21444	0.865	0.017	0	Podo	NTNG1
0	3.75967	0.476	0.015	0	Podo	AC109466.1
0	3.68529	0.572	0.02	0	Podo	DCN
0	3.54637	0.808	0.052	0	Podo	PLCE1
0	3.50894	0.928	0.055	0	Podo	PODXL
0	3.29312	0.399	0.011	0	Podo	PTGDS
0	3.26866	0.543	0.011	0	Podo	FMN2
0	3.25556	0.803	0.004	0	Podo	AC092813.2
0	3.24287	0.841	0.064	0	Podo	SPOCK1
0	3.22338	0.913	0.018	0	Podo	NPHS1
0	3.21082	0.562	0.01	0	Podo	ADAMTS19
0	3.17067	0.784	0.009	0	Podo	PCOLCE2
0	3.1555	0.606	0.021	0	Podo	ATP10A
0	3.07678	0.582	0.007	0	Podo	TARID
7.93e-306	3.92395	0.457	0.02	1.96e-301	Podo	AIF1
1.3e-243	3.20165	0.88	0.127	3.22e-239	Podo	SEMA5A
1.37e-185	3.37624	0.909	0.212	3.37e-181	Podo	NPNT
1.87e-169	3.40427	0.803	0.153	4.61e-165	Podo	DPP6
5.16e-136	3.68994	0.615	0.105	1.27e-131	Podo	NPAS3
1.59e-104	3.28763	0.808	0.248	3.92e-100	Podo	DACH1
3.72e-98	2.9856	0.837	0.288	9.18e-94	Podo	NEBL
8.79e-92	3.43539	0.49	0.095	2.17e-87	Podo	IQCJ-SCHIP1
2.69e-54	5.33986	0.764	0.397	6.65e-50	Podo	MAGI2
0	4.06371	0.582	0.027	0	PEC	LINC01435
0	3.56959	0.797	0.018	0	PEC	CFH
0	3.28196	0.422	0.005	0	PEC	KIRREL3
0	2.80577	0.527	0.021	0	PEC	KCNT2
0	2.51301	0.511	0.023	0	PEC	TSHZ2
0	2.26328	0.557	0.032	0	PEC	CLDN1
0	2.0959	0.549	0.018	0	PEC	NID2
1.26e-265	2.58419	0.612	0.052	3.1e-261	PEC	SLIT3
1.92e-247	2.09692	0.397	0.021	4.73e-243	PEC	TMEM163
9.4e-232	2.84707	0.527	0.046	2.32e-227	PEC	ZFPM2
2.44e-214	4.55006	0.743	0.116	6.01e-210	PEC	ALDH1A2
6.84e-188	2.8945	0.616	0.083	1.69e-183	PEC	CTGF
3.87e-181	2.33182	0.485	0.049	9.56e-177	PEC	TENM3
9.48e-164	2.73727	0.519	0.063	2.34e-159	PEC	FBXL7
1.76e-158	2.59594	0.565	0.077	4.34e-154	PEC	RHEX
9.52e-142	2.10937	0.667	0.12	2.35e-137	PEC	AKAP12
8.21e-130	2.72017	0.527	0.081	2.02e-125	PEC	VCAM1
1.73e-125	2.1699	0.603	0.112	4.27e-121	PEC	TSPAN5
1.04e-121	2.16254	0.654	0.137	2.58e-117	PEC	CTTNBP2
2.6e-111	2.35483	0.464	0.073	6.41e-107	PEC	MYRIP
1.09e-104	2.36801	0.688	0.176	2.7e-100	PEC	RERG
1.15e-96	2.59945	0.489	0.092	2.83e-92	PEC	NRG3
1.64e-87	2.10543	0.878	0.414	4.05e-83	PEC	SYNE1
2e-86	2.2977	0.57	0.141	4.94e-82	PEC	ARHGAP10
1.62e-78	2.33384	0.616	0.187	4.01e-74	PEC	BICD1
1.52e-75	3.05485	0.641	0.23	3.75e-71	PEC	FRMD4A
4.48e-71	2.1797	0.603	0.193	1.1e-66	PEC	OSBPL10
1.73e-69	2.09711	0.654	0.233	4.27e-65	PEC	NEDD9
8.09e-69	2.45152	0.481	0.117	1.99e-64	PEC	RBFOX1
1.68e-59	2.28574	0.73	0.311	4.14e-55	PEC	PDE1A
0	2.30267	0.705	0.092	0	iTEC	IL32
0	2.29983	0.67	0.06	0	iTEC	VCAM1
2.38e-266	2.10944	0.432	0.047	5.86e-262	iTEC	CCL2
7.84e-264	2.01862	0.629	0.11	1.94e-259	iTEC	VIM
1.15e-257	2.65012	0.832	0.251	2.83e-253	iTEC	CRYAB
2.96e-228	1.78896	0.596	0.108	7.31e-224	iTEC	AKAP12
2.57e-202	2.20195	0.69	0.189	6.34e-198	iTEC	TNFSF10
3.73e-189	1.84122	0.638	0.164	9.21e-185	iTEC	TSPAN1
1.47e-186	2.00458	0.817	0.314	3.62e-182	iTEC	KLF6
8.07e-173	2.03892	0.375	0.055	1.99e-168	iTEC	MMP7
7.35e-171	1.98299	0.549	0.132	1.81e-166	iTEC	PIGR
2.43e-170	1.73192	0.571	0.133	6e-166	iTEC	NAT8
6.79e-165	1.94162	0.756	0.282	1.67e-160	iTEC	TPM1
1.29e-150	1.83911	0.644	0.197	3.18e-146	iTEC	NFKBIZ
9.21e-146	1.65046	0.528	0.138	2.27e-141	iTEC	SOD2
2.54e-142	1.84287	0.638	0.202	6.26e-138	iTEC	ATF3
4.71e-136	2.18398	0.219	0.023	1.16e-131	iTEC	DCC
1.04e-133	1.89984	0.659	0.219	2.57e-129	iTEC	ITGB8
5.15e-129	1.91305	0.695	0.273	1.27e-124	iTEC	CXCL14
2.67e-128	2.06855	0.611	0.211	6.58e-124	iTEC	SOX4
6.39e-126	2.03227	0.705	0.296	1.58e-121	iTEC	NFKBIA
1.06e-121	1.80498	0.331	0.059	2.6e-117	iTEC	CLSTN2
5.97e-101	1.87202	0.571	0.204	1.47e-96	iTEC	MT1F
2.06e-99	1.70743	0.684	0.316	5.08e-95	iTEC	TMSB10
6.36e-99	2.45688	0.636	0.276	1.57e-94	iTEC	MT1G
4.79e-96	2.132	0.661	0.287	1.18e-91	iTEC	CLU
4.99e-88	1.87803	0.636	0.282	1.23e-83	iTEC	MT1E
1.83e-86	1.91725	0.562	0.22	4.51e-82	iTEC	MT1X
5.64e-64	1.74553	0.651	0.344	1.39e-59	iTEC	MT2A
7.84e-64	2.36234	0.284	0.078	1.94e-59	iTEC	RHEX
0	3.15857	0.707	0.206	0	TEC	ALDOB
0	3.1049	0.78	0.143	0	TEC	SLC5A12
0	3.10403	0.921	0.254	0	TEC	CUBN
0	3.06935	0.923	0.204	0	TEC	ACSM2B
0	3.03479	0.942	0.228	0	TEC	ACSM2A
0	2.98065	0.459	0.079	0	TEC	SORCS1
0	2.95524	0.813	0.364	0	TEC	GPX3
0	2.8342	0.798	0.149	0	TEC	SLC16A9
0	2.82463	0.537	0.095	0	TEC	AC096577.1
0	2.79639	0.733	0.112	0	TEC	SLC13A3
0	2.75481	0.411	0.049	0	TEC	RNF212B
0	2.57262	0.632	0.104	0	TEC	FTCD
0	2.55402	0.585	0.165	0	TEC	PDZD2
0	2.55285	0.702	0.124	0	TEC	MIOX
0	2.55041	0.372	0.058	0	TEC	PCDH15
0	2.54098	0.59	0.071	0	TEC	PRODH2
0	2.52796	0.797	0.27	0	TEC	SLC4A4
0	2.46208	0.574	0.095	0	TEC	SLC17A1
0	2.45426	0.466	0.092	0	TEC	CYP3A5
0	2.45228	0.821	0.211	0	TEC	LRP2
0	2.43969	0.732	0.314	0	TEC	RAB11FIP3
0	2.43629	0.687	0.095	0	TEC	SLC22A6
0	2.43455	0.691	0.109	0	TEC	SLC13A1
0	2.39065	0.444	0.059	0	TEC	LINC01060
0	2.37582	0.515	0.108	0	TEC	SLC2A9
0	2.30384	0.611	0.096	0	TEC	SLC6A13
0	2.30049	0.634	0.075	0	TEC	AGXT2
0	2.28609	0.664	0.144	0	TEC	ASS1
0	2.27825	0.702	0.134	0	TEC	MME
0	2.27218	0.593	0.093	0	TEC	PAH
0	4.02663	0.819	0.163	0	LOH	SLC12A1
0	3.72885	0.758	0.192	0	LOH	UMOD
0	2.63053	0.565	0.137	0	LOH	PLCB1
0	2.61265	0.37	0.046	0	LOH	RP1
0	1.93084	0.468	0.045	0	LOH	CLDN16
0	1.86197	0.338	0.021	0	LOH	GP2
0	1.71926	0.554	0.146	0	LOH	CASR
0	1.44586	0.34	0.04	0	LOH	ACPP
0	1.36676	0.845	0.629	0	LOH	ATP1A1
0	1.31264	0.294	0.014	0	LOH	SIM2
0	1.24527	0.388	0.06	0	LOH	NTRK2
1.22e-301	1.45301	0.651	0.277	3.01e-297	LOH	KNG1
2.41e-282	2.14969	0.34	0.067	5.95e-278	LOH	ENOX1
2.18e-276	1.65529	0.467	0.146	5.39e-272	LOH	SFRP1
8.22e-250	1.35574	0.22	0.022	2.03e-245	LOH	CLDN10-AS1
7.62e-217	1.42582	0.359	0.098	1.88e-212	LOH	HS6ST2
4.74e-205	1.70182	0.429	0.16	1.17e-200	LOH	CACNA2D3
6.34e-203	1.50174	0.441	0.164	1.56e-198	LOH	PCDH9
4.55e-180	1.44159	0.52	0.248	1.12e-175	LOH	PDE1A
3.74e-179	1.41197	0.279	0.069	9.23e-175	LOH	RBFOX1
1.37e-166	1.65121	0.511	0.259	3.38e-162	LOH	HIP1
5.26e-166	1.88271	0.448	0.201	1.3e-161	LOH	GPC5
2.21e-139	1.41252	0.165	0.028	5.46e-135	LOH	AC058822.1
4.59e-138	1.54419	0.227	0.058	1.13e-133	LOH	AC092078.2
1.87e-136	1.45497	0.296	0.104	4.6e-132	LOH	SLC4A7
2.29e-135	1.42451	0.35	0.148	5.64e-131	LOH	LINC01606
2.45e-132	1.3626	0.424	0.211	6.05e-128	LOH	KLHL13
1.46e-130	1.47138	0.278	0.095	3.59e-126	LOH	PHACTR1
4.13e-129	1.41627	0.276	0.095	1.02e-124	LOH	LINC02343
6.58e-107	1.55812	0.625	0.437	1.62e-102	LOH	ERBB4
0	4.67757	0.968	0.133	0	DT	SLC12A3
0	3.15656	0.581	0.058	0	DT	AC078980.1
0	3.00051	0.692	0.213	0	DT	CNNM2
0	2.88318	0.544	0.061	0	DT	TRPM6
0	2.77254	0.826	0.343	0	DT	TRPM7
0	2.53782	0.826	0.285	0	DT	EGF
0	2.3981	0.639	0.132	0	DT	FMN1
0	2.19994	0.673	0.132	0	DT	KLHL3
0	2.04509	0.601	0.119	0	DT	ZNF385D
0	2.0069	0.877	0.279	0	DT	TMEM52B
0	1.93787	0.736	0.222	0	DT	CADM1
0	1.89663	0.536	0.108	0	DT	CACNB4
0	1.85931	0.957	0.531	0	DT	WNK1
8.88e-285	1.72085	0.663	0.187	2.19e-280	DT	LINC01762
2.26e-256	2.05766	0.453	0.095	5.58e-252	DT	ADAMTS17
1.81e-253	2.33501	0.822	0.403	4.48e-249	DT	RNPC3
1.62e-246	1.98724	0.71	0.284	4.01e-242	DT	ABCA5
1.79e-238	1.60323	0.371	0.066	4.42e-234	DT	AL158071.4
3.87e-213	1.73029	0.612	0.228	9.54e-209	DT	ICA1
2.34e-208	2.10003	0.337	0.061	5.78e-204	DT	IL1RAPL2
4.68e-204	1.81996	0.559	0.178	1.15e-199	DT	FGF13
4.36e-201	1.83511	0.329	0.058	1.08e-196	DT	UNC5C
3.44e-192	1.89111	0.669	0.316	8.49e-188	DT	APBB2
2e-187	1.84654	0.636	0.282	4.92e-183	DT	TSC22D2
2.13e-181	1.86658	0.769	0.442	5.24e-177	DT	CPEB4
6.03e-179	1.69648	0.511	0.169	1.49e-174	DT	CACNA1D
4.09e-177	1.88587	0.677	0.36	1.01e-172	DT	KANK1
9.74e-161	1.75873	0.709	0.403	2.4e-156	DT	MAML2
2.04e-160	1.79275	0.194	0.023	5.04e-156	DT	PTCHD1-AS
4.4e-117	1.75568	0.278	0.07	1.09e-112	DT	CALCR
0	3.14159	0.544	0.052	0	DT_CT	LINC01099
1.14e-222	3.55958	0.907	0.325	2.8e-218	DT_CT	SLC8A1
1.68e-222	2.16386	0.918	0.354	4.15e-218	DT_CT	HSD11B2
3.13e-195	1.74785	0.53	0.099	7.73e-191	DT_CT	ANGPT1
1.27e-184	2.90361	0.398	0.057	3.14e-180	DT_CT	RGS6
1.02e-172	1.62251	0.6	0.142	2.52e-168	DT_CT	RHCG
8.88e-171	2.34643	0.689	0.196	2.19e-166	DT_CT	CALB1
1.33e-168	2.28408	0.67	0.19	3.28e-164	DT_CT	PIK3C2G
3.08e-166	2.1149	0.441	0.078	7.6e-162	DT_CT	C15orf53
2.48e-141	1.62113	0.324	0.047	6.12e-137	DT_CT	PCDH7
6.35e-141	2.58495	0.311	0.044	1.57e-136	DT_CT	KLK1
1.69e-137	2.25257	0.678	0.231	4.17e-133	DT_CT	TEX41
1.13e-135	3.02613	0.369	0.067	2.78e-131	DT_CT	SNTG1
1.45e-122	1.76284	0.421	0.093	3.57e-118	DT_CT	B4GALNT3
2.89e-99	2.02058	0.819	0.434	7.14e-95	DT_CT	AC019197.1
1.7e-91	1.42513	0.482	0.152	4.2e-87	DT_CT	KITLG
3.4e-90	1.51398	0.167	0.019	8.38e-86	DT_CT	AC092691.1
8.06e-86	1.69848	0.621	0.26	1.99e-81	DT_CT	TOX3
3.25e-81	2.24245	0.827	0.561	8.03e-77	DT_CT	NFE2L2
1.03e-75	1.39322	0.454	0.148	2.55e-71	DT_CT	SOX5
1.85e-75	1.78154	0.713	0.373	4.58e-71	DT_CT	CADPS2
2.35e-75	1.71937	0.245	0.049	5.79e-71	DT_CT	LSAMP
7.22e-73	1.39549	0.565	0.229	1.78e-68	DT_CT	SCN2A
2.01e-72	1.73606	0.614	0.3	4.95e-68	DT_CT	PRKG1
1.31e-63	1.46052	0.425	0.156	3.22e-59	DT_CT	ADAMTS16
2.1e-60	1.34407	0.458	0.188	5.19e-56	DT_CT	DPY19L2
3.22e-54	1.7417	0.641	0.4	7.96e-50	DT_CT	ARL15
1.7e-53	1.37647	0.827	0.601	4.18e-49	DT_CT	COBLL1
2.15e-40	1.40159	0.509	0.277	5.31e-36	DT_CT	RAD51B
1.06e-36	1.61241	0.664	0.6	2.62e-32	DT_CT	PDE4D
0	2.99057	0.601	0.061	0	PC	FXYD4
0	2.64907	0.714	0.062	0	PC	AQP2
0	2.35109	0.488	0.04	0	PC	STC1
0	2.2987	0.673	0.146	0	PC	BTG2
0	2.26099	0.588	0.112	0	PC	BMPR1B
0	2.04834	0.64	0.048	0	PC	SCNN1G
0	1.8051	0.411	0.033	0	PC	EYA4
0	1.7792	0.705	0.11	0	PC	GATA3
1.66e-283	2.01198	0.316	0.028	4.09e-279	PC	PWRN1
7.72e-246	2.87832	0.627	0.191	1.9e-241	PC	GDF15
3.96e-207	2.04836	0.439	0.096	9.76e-203	PC	ALAS1
6.01e-202	1.99139	0.543	0.157	1.48e-197	PC	ELF3
9.45e-201	1.92512	0.386	0.072	2.33e-196	PC	CXCL2
9.66e-169	1.95785	0.499	0.151	2.38e-164	PC	CLDN4
1.94e-152	2.41519	0.536	0.197	4.79e-148	PC	ATF3
3.56e-146	1.933	0.551	0.211	8.79e-142	PC	EGR1
6.37e-144	2.96257	0.619	0.273	1.57e-139	PC	HES1
1.78e-132	2.27195	0.631	0.316	4.39e-128	PC	FOS
2.25e-126	1.8406	0.731	0.359	5.54e-122	PC	CADPS2
6.86e-126	1.98269	0.398	0.121	1.69e-121	PC	IRF1
2.97e-123	1.98955	0.552	0.241	7.34e-119	PC	IER2
3.44e-123	1.90601	0.472	0.158	8.5e-119	PC	TOX
6.54e-118	1.94729	0.488	0.192	1.61e-113	PC	GRIP1
7.36e-118	1.9876	0.625	0.319	1.82e-113	PC	GADD45B
1.34e-98	1.99992	0.539	0.262	3.29e-94	PC	HSPA1A
1.95e-88	1.80953	0.49	0.238	4.81e-84	PC	DNAJB1
1.97e-71	2.19194	0.536	0.333	4.86e-67	PC	JUN
4.04e-51	1.78326	0.592	0.419	9.97e-47	PC	GLIS3
1.73e-48	2.05199	0.529	0.383	4.28e-44	PC	HSPB1
1.27e-32	1.75598	0.649	0.599	3.13e-28	PC	PDE4D
0	4.11612	0.867	0.116	0	IC1	SLC26A7
0	3.75376	0.757	0.062	0	IC1	CLNK
0	3.74054	0.899	0.102	0	IC1	ADGRF5
0	2.89721	0.623	0.087	0	IC1	PDE1C
0	2.83187	0.494	0.024	0	IC1	C9orf84
0	2.78499	0.489	0.062	0	IC1	GALNT17
0	2.7107	0.843	0.152	0	IC1	ATP6V0D2
0	2.51377	0.417	0.044	0	IC1	CA8
0	2.51204	0.396	0.02	0	IC1	HS6ST3
0	2.46642	0.675	0.036	0	IC1	ATP6V1C2
0	2.43537	0.473	0.016	0	IC1	NXPH2
0	2.34303	0.647	0.125	0	IC1	RCAN2
0	2.29985	0.576	0.03	0	IC1	LINC01187
0	2.27801	0.306	0.015	0	IC1	CNTNAP5
0	2.25732	0.575	0.028	0	IC1	SLC4A1
0	2.22848	0.417	0.044	0	IC1	ADAMTSL1
0	2.20862	0.466	0.044	0	IC1	NRXN3
0	2.15312	0.373	0.023	0	IC1	LY86-AS1
0	2.13735	0.644	0.044	0	IC1	ATP6V1G3
0	2.02171	0.339	0.015	0	IC1	AC092422.1
3.51e-306	2.6643	0.579	0.105	8.67e-302	IC1	TMEM101
1.48e-251	2.14869	0.846	0.332	3.66e-247	IC1	ARHGAP18
3.19e-248	2.27794	0.513	0.098	7.87e-244	IC1	SNTB1
1.81e-234	2.16771	0.835	0.329	4.46e-230	IC1	TMEM213
1.89e-229	2.52231	0.599	0.153	4.65e-225	IC1	ABCC4
6.05e-197	2.89787	0.604	0.183	1.49e-192	IC1	PACRG
7.38e-195	2.39507	0.727	0.288	1.82e-190	IC1	ITGA6
1.35e-150	2.45794	0.457	0.129	3.32e-146	IC1	CACNB2
3.29e-116	2.69643	0.583	0.25	8.11e-112	IC1	SLIT2
3.72e-60	2.06539	0.707	0.524	9.17e-56	IC1	MAGI1
0	4.71938	0.826	0.02	0	IC2	SLC26A4
0	3.25821	0.523	0.018	0	IC2	SLC35F3
4.74e-288	4.52587	0.768	0.058	1.17e-283	IC2	SLC4A9
4.11e-272	3.54235	0.639	0.04	1.01e-267	IC2	DGKI
5.78e-248	2.91044	0.729	0.058	1.43e-243	IC2	LINC01187
4.59e-203	2.94035	0.71	0.07	1.13e-198	IC2	IL18
3.11e-189	2.87102	0.49	0.033	7.67e-185	IC2	PPM1E
4.1e-187	2.45963	0.703	0.072	1.01e-182	IC2	ATP6V1C2
5.64e-170	2.96596	0.781	0.106	1.39e-165	IC2	KRT7
2.8e-163	2.3643	0.684	0.078	6.91e-159	IC2	ATP6V1G3
5.26e-162	2.61325	0.774	0.101	1.3e-157	IC2	CLNK
2.3e-160	2.86082	0.606	0.062	5.68e-156	IC2	CA8
5.46e-156	2.72368	0.465	0.036	1.35e-151	IC2	AL390957.1
2.34e-150	4.43198	0.632	0.077	5.78e-146	IC2	CELF2
3.52e-138	2.55038	0.568	0.062	8.67e-134	IC2	ADAMTSL1
3.25e-131	3.09438	0.529	0.059	8.02e-127	IC2	ADAMTSL3
1.43e-116	2.50999	0.865	0.191	3.53e-112	IC2	ATP6V0D2
1.14e-103	3.01111	0.658	0.117	2.82e-99	IC2	PDE1C
2.24e-95	3.13099	0.71	0.153	5.53e-91	IC2	RCAN2
1.82e-85	3.40335	0.723	0.183	4.48e-81	IC2	PLCG2
7.43e-83	2.62512	0.6	0.12	1.83e-78	IC2	SNTB1
1.86e-71	2.46873	0.981	0.598	4.58e-67	IC2	CA12
2.35e-69	2.60661	0.613	0.144	5.79e-65	IC2	BMPR1B
9.05e-67	3.41076	0.684	0.206	2.23e-62	IC2	PACRG
2.41e-66	2.6288	0.787	0.284	5.95e-62	IC2	EPS8
1.2e-63	2.33907	0.774	0.265	2.97e-59	IC2	ATP6V0A4
2.47e-46	2.46935	0.8	0.393	6.1e-42	IC2	MAGI3
7.11e-44	2.38091	0.755	0.334	1.75e-39	IC2	RNF152
3.5e-33	2.33707	0.806	0.533	8.63e-29	IC2	MAGI1
2.15e-30	2.49046	0.742	0.473	5.32e-26	IC2	WDR72
0	4.17174	0.518	0.006	0	Leu	CCL3L1
0	4.07886	0.597	0.004	0	Leu	LYZ
0	4.04322	0.489	0.007	0	Leu	CCL4L2
0	3.99247	0.453	0.005	0	Leu	CCL4
0	3.99025	0.518	0.005	0	Leu	CCL3
0	3.86506	0.496	0.006	0	Leu	RGS1
0	3.73568	0.727	0.03	0	Leu	SRGN
0	3.34081	0.597	0.023	0	Leu	CTSS
0	3.33327	0.633	0.004	0	Leu	TYROBP
0	3.30453	0.662	0.024	0	Leu	HLA-DQA1
0	3.23726	0.475	0.004	0	Leu	IL1B
0	2.7827	0.59	0.017	0	Leu	PTPRC
0	2.72917	0.403	0.009	0	Leu	CXCL8
0	2.58798	0.504	0.003	0	Leu	MNDA
2.59e-307	2.47893	0.518	0.019	6.38e-303	Leu	CXCR4
1.59e-298	3.98544	0.727	0.044	3.92e-294	Leu	HLA-DPA1
1.02e-285	3.88708	0.727	0.046	2.53e-281	Leu	HLA-DPB1
4.16e-261	2.68354	0.576	0.029	1.03e-256	Leu	HLA-DRB6
1.31e-255	2.89375	0.59	0.032	3.22e-251	Leu	HLA-DQB1
4.62e-173	4.64959	0.82	0.114	1.14e-168	Leu	HLA-DRA
2.77e-156	3.94435	0.799	0.117	6.84e-152	Leu	HLA-DRB1
1.26e-145	2.57841	0.424	0.03	3.11e-141	Leu	RGS2
1.74e-130	2.67236	0.46	0.04	4.3e-126	Leu	NR4A2
2.32e-106	4.42832	0.878	0.239	5.72e-102	Leu	CD74
1.02e-88	3.03252	0.129	0.004	2.52e-84	Leu	S100A9
4.25e-77	2.82854	0.871	0.281	1.05e-72	Leu	TMSB4X
1.81e-51	2.63024	0.842	0.455	4.46e-47	Leu	PABPC1
3.2e-48	2.93611	0.741	0.32	7.9e-44	Leu	CST3
5.63e-44	2.49098	0.381	0.076	1.39e-39	Leu	S100A4
1.57e-42	2.61964	0.532	0.152	3.87e-38	Leu	EIF4A3
